# Supplementary material for: Extending the Window: A Systematic Review of Pharmacological Adjuncts for Single-Shot Adductor Canal Blocks in Total Knee Arthroplasty
Source: J Clin Med. 2026 Jun 26;15(13):5005. doi: 10.3390/jcm15135005 (PMC13363162; doi:10.3390/jcm15135005)
Supplement: Supplementary file 1 [file jcm-15-05005-s001.zip]

Archive with 2 entries (2 files):
- Methods - Search Strategies.pdf
- PRISMA Checklist.pdf
